# Supplementary material for: The Plasmatic Aldosterone and C-Reactive Protein Levels, and the Severity of Covid-19: The Dyhor-19 Study
Source: J Clin Med. 2020 Jul 21;9(7):2315. doi: 10.3390/jcm9072315 (PMC7408691; doi:10.3390/jcm9072315)
Supplement: Supplementary file 1 [file jcm-09-02315-s001.zip]

Archive with 4 entries (4 files):
- Supplemental Figure 1.tiff
- __MACOSX/._Supplemental Figure 1.tiff
- Supplemental Table 1.docx
- __MACOSX/._Supplemental Table 1.docx
